# Supplementary material for: The status of China’s international division of labour from Marx’s theory of international value
Source: PLoS One. 2025 Jan 24;20(1):e0312748. doi: 10.1371/journal.pone.0312748 (PMC11760574; doi:10.1371/journal.pone.0312748)
Supplement: S1 File — (ZIP) [file pone.0312748.s001.zip]

Archive with 2 entries (2 files):
- SI-dsi.dta
- S2-countrycode.dta
